# Supplementary material for: Pharmacogenetics driving personalized medicine: analysis of genetic polymorphisms related to breast cancer medications in Italian isolated populations
Source: J Transl Med. 2016 Jan 22;14:22. doi: 10.1186/s12967-016-0778-z (PMC4722680; doi:10.1186/s12967-016-0778-z)
Supplement: Supplementary file 3 — 10.1186/s12967-016-0778-z Consequence annotation for analyzed variants from ANNOVAR. [file 12967_2016_778_MOESM3_ESM.xls]

## Sheet: Sheet1
ID	Chr	Start	Ref	Alt	Func.refGene	Gene.refGene	ExonicFunc.refGene	GeneDetail.refGene	AAChange.refGene	clinvar_20150330	SIFT_score	SIFT_pred	Polyphen2_HDIV_score	Polyphen2_HDIV_pred	Polyphen2_HVAR_score	Polyphen2_HVAR_pred	LRT_score	LRT_pred	MutationTaster_score	MutationTaster_pred	MutationAssessor_score	MutationAssessor_pred	CADD_raw	CADD_phred	GERP++_RS
rs3918290	1	97915614	C	T	splicing	DPYD	NA	NM_000110:exon15:c.1905+1G>A	NA	CLINSIG=pathogenic|pathogenic|untested;CLNDBN=Dihydropyrimidine_dehydrogenase_deficiency|Fluorouracil_response|not_provided;CLNREVSTAT=single|single|not;CLNACC=RCV000000460.1|RCV000030868.1|RCV000086468.1;CLNDSDB=MedGen:OMIM|MedGen|MedGen;CLNDSDBID=C2720286:274270|CN077983|CN221809	.	.	.	.	.	.	.	.	1	D	.	.	2.509	14.35	5.31
rs1136201	17	37879588	A	G	exonic	ERBB2	nonsynonymous SNV	NA	ERBB2:NM_001289937:exon17:c.A1963G:p.I655V,ERBB2:NM_004448:exon17:c.A1963G:p.I655V,ERBB2:NM_001005862:exon20:c.A1873G:p.I625V,ERBB2:NM_001289936:exon21:c.A1918G:p.I640V	CLINSIG=non-pathogenic|untested;CLNDBN=ERBB2_POLYMORPHISM|not_specified;CLNREVSTAT=single|not;CLNACC=RCV000014887.1|RCV000120744.1;CLNDSDB=.|MedGen;CLNDSDBID=.|CN169374	0.39	T	0.679	P	0.255	B	.	.	0	P	0.75	N	2.307	13.67	4.97
rs2369049	14	96171851	A	G	intergenic	TCL1B,TCL1A	NA	dist=12871;dist=4453	NA	NA	NA	NA	NA	NA	NA	NA	NA	NA	NA	NA	NA	NA	NA	NA	NA
rs4244285	10	96541616	G	A	exonic	CYP2C19	synonymous SNV	NA	CYP2C19:NM_000769:exon5:c.G681A:p.P227P	CLINSIG=drug-response|drug-response|drug-response;CLNDBN=Mephenytoin\x2c_poor_metabolism_of|Proguanil\x2c_poor_metabolism_of|Clopidogrel_response;CLNREVSTAT=single|single|single;CLNACC=RCV000018393.23|RCV000018394.27|RCV000018395.24;CLNDSDB=MedGen|MedGen|MedGen;CLNDSDBID=C1836024|C1836026|C2674941	NA	NA	NA	NA	NA	NA	NA	NA	NA	NA	NA	NA	NA	NA	NA
rs714368	6	110778128	T	C	exonic	SLC22A16	nonsynonymous SNV	NA	SLC22A16:NM_033125:exon2:c.A146G:p.H49R	NA	0.32	T	0	B	0	B	0.54	N	1	P	-0.345	N	0.892	8.623	-3.12
rs776746	7	99270539	C	T	splicing	CYP3A5	NA	NA	NA	NA	NA	NA	NA	NA	NA	NA	NA	NA	NA	NA	NA	NA	NA	NA	NA
rs1801274	1	161479745	A	G	exonic	FCGR2A	nonsynonymous SNV	NA	FCGR2A:NM_001136219:exon4:c.A500G:p.H167R,FCGR2A:NM_021642:exon4:c.A497G:p.H166R	CLINSIG=other|other|other;CLNDBN=Lupus_nephritis\x2c_susceptibility_to|Pseudomonas_aeruginosa\x2c_susceptibility_to_chronic_infection_by\x2c_in_cystic_fibrosis|Malaria\x2c_severe\x2c_susceptibility_to;CLNREVSTAT=single|single|single;CLNACC=RCV000015946.2|RCV000015947.2|RCV000054529.1;CLNDSDB=.|.|MedGen;CLNDSDBID=.|.|C1970029	0.28	T	0	B	0.002	B	0	N	0.52	P	1.355	L	0.02	4.117	-4.15
rs4880	6	160113872	A	G	exonic	SOD2	nonsynonymous SNV	NA	SOD2:NM_000636:exon2:c.T47C:p.V16A,SOD2:NM_001024465:exon2:c.T47C:p.V16A,SOD2:NM_001024466:exon2:c.T47C:p.V16A	CLINSIG=non-pathogenic|other;CLNDBN=SUPEROXIDE_DISMUTASE_2_POLYMORPHISM|Microvascular_complications_of_diabetes_6;CLNREVSTAT=single|single;CLNACC=RCV000015872.1|RCV000015873.1;CLNDSDB=.|MedGen:OMIM;CLNDSDBID=.|CN031984:612634	0.73	T	0.024	B	0.014	B	0.003	N	0.812	P	.	.	1.174	9.777	3.08
rs1801159	1	97981395	T	C	exonic	DPYD	nonsynonymous SNV	NA	DPYD:NM_000110:exon13:c.A1627G:p.I543V	CLINSIG=untested;CLNDBN=not_provided;CLNREVSTAT=not;CLNACC=RCV000086475.1;CLNDSDB=MedGen;CLNDSDBID=CN221809	1	T	0	B	0	B	0.007	N	0	P	0.14	N	2.06	12.85	-3.13
rs2072671	1	20915701	A	C	exonic	CDA	nonsynonymous SNV	NA	CDA:NM_001785:exon1:c.A79C:p.K27Q	NA	0.42	T	0.004	B	0.005	B	0.001	N	0	P	0.465	N	2.326	13.74	3.98
rs2297595	1	98165091	T	C	exonic	DPYD	nonsynonymous SNV	NA	DPYD:NM_000110:exon6:c.A496G:p.M166V	CLINSIG=untested;CLNDBN=not_provided;CLNREVSTAT=not;CLNACC=RCV000086499.1;CLNDSDB=MedGen;CLNDSDBID=CN221809	0.05	D	1	D	0.997	D	0	D	0	P	2.745	M	3.736	18.97	5.26
rs1048943	15	75012985	T	C	exonic	CYP1A1	nonsynonymous SNV	NA	CYP1A1:NM_000499:exon7:c.A1384G:p.I462V	NA	0.01	D	0.143	B	0.219	B	0	D	0	P	2.26	M	2.431	14.09	4.46
rs6214	12	102793569	C	T	UTR3	IGF1	NA	NM_000618:c.*2716G>A,NM_001111284:c.*2716G>A,NM_001111283:c.*2750G>A	NA	NA	NA	NA	NA	NA	NA	NA	NA	NA	NA	NA	NA	NA	NA	NA	NA
rs1695	11	67352689	A	G	exonic	GSTP1	nonsynonymous SNV	NA	GSTP1:NM_000852:exon5:c.A313G:p.I105V	NA	1	T	0	B	0	B	0.32	N	0.999	P	-0.67	N	-2.264	0.004	-1.16
rs12210538	6	110760008	A	G	exonic	SLC22A16	nonsynonymous SNV	NA	SLC22A16:NM_033125:exon5:c.T1226C:p.M409T	NA	0.07	T	0.959	D	0.783	P	0	D	0	P	2.14	M	3.58	18.24	4.98
rs9024	21	37445313	G	A	ncRNA_intronic	LOC100133286	NA	NA	NA	NA	NA	NA	NA	NA	NA	NA	NA	NA	NA	NA	NA	NA	NA	NA	NA
rs7349683	4	66197804	C	T	exonic	EPHA5	synonymous SNV	NA	EPHA5:NM_001281766:exon16:c.G2832A:p.G944G,EPHA5:NM_182472:exon16:c.G2829A:p.G943G,EPHA5:NM_001281765:exon17:c.G2898A:p.G966G,EPHA5:NM_001281767:exon17:c.G2898A:p.G966G,EPHA5:NM_004439:exon17:c.G2895A:p.G965G	NA	NA	NA	NA	NA	NA	NA	NA	NA	NA	NA	NA	NA	NA	NA	NA
rs45589337	1	98144726	T	C	exonic	DPYD	nonsynonymous SNV	NA	DPYD:NM_000110:exon8:c.A775G:p.K259E	NA	0.03	D	0.339	B	0.092	B	0	D	1	D	2.465	M	2.541	14.46	4.54
rs10509373	10	78157572	T	C	intronic	C10orf11	NA	NA	NA	NA	NA	NA	NA	NA	NA	NA	NA	NA	NA	NA	NA	NA	NA	NA	NA
rs1056836	2	38298203	C	G	exonic	CYP1B1	nonsynonymous SNV	NA	CYP1B1:NM_000104:exon3:c.G1294C:p.V432L	CLINSIG=non-pathogenic;CLNDBN=not_specified;CLNREVSTAT=single;CLNACC=RCV000153126.2;CLNDSDB=MedGen;CLNDSDBID=CN169374	0.31	T	0.001	B	0.006	B	0.543	N	1	P	.	.	1.229	9.985	5.95
rs723685	6	110763875	A	G	exonic	SLC22A16	nonsynonymous SNV	NA	SLC22A16:NM_033125:exon4:c.T755C:p.V252A	NA	0.08	T	0.003	B	0.004	B	0.664	N	0	P	1.655	L	1.192	9.846	3.67
rs1143684	6	3010390	C	T	exonic	NQO2	nonsynonymous SNV	NA	NQO2:NM_000904:exon3:c.C139T:p.L47F,NQO2:NM_001290222:exon3:c.C139T:p.L47F,NQO2:NM_001290221:exon6:c.C139T:p.L47F	NA	1	T	0.001	B	0.002	B	0	N	1	P	-3.395	N	-0.65	1.141	5.63
rs9561778	13	95713715	G	T	intronic	ABCC4	NA	NA	NA	NA	NA	NA	NA	NA	NA	NA	NA	NA	NA	NA	NA	NA	NA	NA	NA
rs2032582	7	87160618	A	C	exonic	ABCB1	nonsynonymous SNV	NA	ABCB1:NM_000927:exon22:c.T2677G:p.S893A	CLINSIG=non-pathogenic;CLNDBN=not_specified,not_specified;CLNREVSTAT=single,single;CLNACC=RCV000152717.2,RCV000152713.2;CLNDSDB=MedGen,MedGen;CLNDSDBID=CN169374,CN169374	1	T	0	B	0.005	B	0	N	0.999	P	-0.98	N	0.196	5.057	3.72
rs8133052	21	37507501	G	A	exonic	CBR3	nonsynonymous SNV	NA	CBR3:NM_001236:exon1:c.G11A:p.C4Y	NA	0.3	T	0	B	0.002	B	0.137	N	0.02	P	-0.205	N	1.572	11.21	2.52
rs2290272	15	85447431	G	A	exonic	SLC28A1	nonsynonymous SNV	NA	SLC28A1:NM_001287761:exon6:c.G565A:p.V189I,SLC28A1:NM_001287762:exon6:c.G565A:p.V189I,SLC28A1:NM_004213:exon7:c.G565A:p.V189I	NA	1	T	0.035	B	0.024	B	0.16	N	0.001	P	-0.585	N	-2.044	0.006	-5.87
rs1128503	7	87179601	A	G	exonic	ABCB1	synonymous SNV	NA	ABCB1:NM_000927:exon13:c.T1236C:p.G412G	NA	NA	NA	NA	NA	NA	NA	NA	NA	NA	NA	NA	NA	NA	NA	NA
rs351855	5	176520243	G	A	exonic	FGFR4	nonsynonymous SNV	NA	FGFR4:NM_002011:exon9:c.G1162A:p.G388R,FGFR4:NM_213647:exon9:c.G1162A:p.G388R	CLINSIG=pathogenic;CLNDBN=Cancer_progression_and_tumor_cell_motility;CLNREVSTAT=single;CLNACC=RCV000017723.26;CLNDSDB=.;CLNDSDBID=.	0.04	D	0.998	D	0.7	P	0.006	N	0	P	1.1	L	3.743	19.01	4.29
rs7136446	12	102838515	C	T	intronic	IGF1	NA	NA	NA	NA	NA	NA	NA	NA	NA	NA	NA	NA	NA	NA	NA	NA	NA	NA	NA
rs1801133	1	11856378	G	A	exonic	MTHFR	nonsynonymous SNV	NA	MTHFR:NM_005957:exon5:c.C665T:p.A222V	CLINSIG=non-pathogenic|unknown|untested;CLNDBN=MTHFR_deficiency\x2c_thermolabile_type|Gastrointestinal_Stromal_Tumors|not_provided;CLNREVSTAT=single|single|not;CLNACC=RCV000003697.5|RCV000144921.1|RCV000153516.2;CLNDSDB=MedGen|MedGen:OMIM:Orphanet|MedGen;CLNDSDBID=C1856059|C0238198:606764:ORPHA44890|CN221809	0.05	D	0.999	D	0.987	D	0	D	0	P	2.425	M	4.211	21.9	5.08
rs1045642	7	87138645	A	G	exonic	ABCB1	synonymous SNV	NA	ABCB1:NM_000927:exon27:c.T3435C:p.I1145I	NA	NA	NA	NA	NA	NA	NA	NA	NA	NA	NA	NA	NA	NA	NA	NA
rs717620	10	101542578	C	T	UTR5	ABCC2	NA	NM_000392:c.-24C>T	NA	NA	NA	NA	NA	NA	NA	NA	NA	NA	NA	NA	NA	NA	NA	NA	NA
rs3740065	10	101605693	A	G	intronic	ABCC2	NA	NA	NA	NA	NA	NA	NA	NA	NA	NA	NA	NA	NA	NA	NA	NA	NA	NA	NA
rs1800566	16	69745145	G	A	exonic	NQO1	nonsynonymous SNV	NA	NQO1:NM_001286137:exon4:c.C343T:p.P115S,NQO1:NM_001025433:exon5:c.C457T:p.P153S,NQO1:NM_001025434:exon5:c.C445T:p.P149S,NQO1:NM_000903:exon6:c.C559T:p.P187S	CLINSIG=other|other|pathogenic;CLNDBN=Benzene_toxicity\x2c_susceptibility_to|Leukemia\x2c_post-chemotherapy\x2c_susceptibility_to|Breast_cancer\x2c_post-chemotherapy_poor_survival_in;CLNREVSTAT=single|single|single;CLNACC=RCV000018300.1|RCV000018301.1|RCV000018302.22;CLNDSDB=MedGen|MedGen|.;CLNDSDBID=C2675718|C2675719|.	0.11	T	1	D	0.999	D	0	D	0	P	2.085	M	4.442	23.7	5.41
rs4646	15	51502844	A	C	UTR3	CYP19A1	NA	NM_031226:c.*161T>G,NM_000103:c.*161T>G	NA	NA	NA	NA	NA	NA	NA	NA	NA	NA	NA	NA	NA	NA	NA	NA	NA
rs9322336	6	152200430	C	T	intronic	ESR1	NA	NA	NA	NA	NA	NA	NA	NA	NA	NA	NA	NA	NA	NA	NA	NA	NA	NA	NA
rs8060157	16	49830204	A	G	intronic	ZNF423	NA	NA	NA	NA	NA	NA	NA	NA	NA	NA	NA	NA	NA	NA	NA	NA	NA	NA	NA
rs1056892	21	37518706	G	A	exonic	CBR3	nonsynonymous SNV	NA	CBR3:NM_001236:exon3:c.G730A:p.V244M	NA	0.05	D	0.622	P	0.141	B	0.001	D	0.898	P	2.185	M	2.341	13.78	0.552
rs10509681	10	96798749	T	C	exonic	CYP2C8	nonsynonymous SNV	NA	CYP2C8:NM_001198854:exon7:c.A890G:p.K297R,CYP2C8:NM_000770:exon8:c.A1196G:p.K399R,CYP2C8:NM_001198853:exon8:c.A986G:p.K329R,CYP2C8:NM_001198855:exon9:c.A986G:p.K329R	NA	0.11	T	0.021	B	0.079	B	0.109	U	1	P	1.91	M	1.369	10.51	-1.44
rs20572	21	37444973	C	T	exonic	CBR1	synonymous SNV	NA	CBR1:NM_001757:exon3:c.C627T:p.A209A	NA	NA	NA	NA	NA	NA	NA	NA	NA	NA	NA	NA	NA	NA	NA	NA
Tab.S3:	Consequence annotation for analyzed variants from ANNOVAR
